# Supplementary material for: mRNA Galsomes Vaccine Protects Budgerigars Against Virulent Chlamydia psittaci Challenge
Source: Vaccines (Basel). 2025 Feb 19;13(2):206. doi: 10.3390/vaccines13020206 (PMC11861616; doi:10.3390/vaccines13020206)
Supplement: Supplementary file 1 [file vaccines-13-00206-s001.zip]

Archive with 1 entries (1 files):
- vaccines-3456532-supplementary.pdf
